# Supplementary material for: Analysis of Comparative Transcriptome and Positively Selected Genes Reveal Adaptive Evolution in Leaf-Less and Root-Less Whisk Ferns
Source: Plants (Basel). 2022 Apr 28;11(9):1198. doi: 10.3390/plants11091198 (PMC9103481; doi:10.3390/plants11091198)
Supplement: Supplementary file 1 [file plants-11-01198-s001.zip]

Archive with 2 entries (2 files):
- Supplementary Figure S1-S3.pdf
- Supplementary Table S1-S5.xlsx
