# Supplementary material for: Analysis of Comparative Transcriptome and Positively Selected Genes Reveal Adaptive Evolution in Leaf-Less and Root-Less Whisk Ferns
Source: Plants (Basel). 2022 Apr 28;11(9):1198. doi: 10.3390/plants11091198 (PMC9103481; doi:10.3390/plants11091198)
Supplement: Supplementary file 1 [file plants-11-01198-s001.zip › Supplementary Table S1-S5.xlsx]

## Sheet: Table_S1
Table S1 A summary of the sequencing, assembly, BUSCO assessment and related data included in the phylogenomic analysis.
Species	Data source	Ref	Accession	Non-redundant peptides	GC%	N50 (bp)	BUSCO Notation Assessment Results
Physcomitrium patens	Phytozome v13	[1]	Genome v3.3-ID: 318	32926	0.4887	1698	C:98.8 [S:84.4%, D:14.4], F:0.2%, M:1.0%, n:430
Selaginella moellendorffi	Phytozome v13	[2]	Genome v1.0-ID: 91	22285	0.5263	1425	C:99.7 [S:99.5%, D:0.2], F:0.2%, M:0.1%, n:430
Arabidposis thaliana	Phytozome v13	[3]	Genome TAIR10-ID:167	27416	0.4411	1548	C:94.4 [S:87.4%, D:7.0], F:2.1%, M:3.5%, n:430
Equisetum arvense*	NCBI-SRA	[4]	SRR6920624	29509	0.4655	1302	C:84.4 [S:72.8%, D:11.6], F:9.8%, M:5.8%, n:430
Angiopteris fokiensis*	NCBI-SRA	[4]	SRR6920615	44991	0.4642	1269	C:94.7 [S:59.1%, D:35.6], F:4.0%, M:1.3%, n:430
Psilotum nudum*	NCBI-SRA	[4]	SRR6920623	31844	0.4533	1236	C:83.0 [S:59.3%, D:23.7], F:9.5%, M:7.5%, n:430
Tmesipteris tannensis*	NCBI-SRA	[4]	SRR6920620	37442	0.4627	1122	C:80.0 [S:55.8%, D:24.2], F:10.9%, M:9.1%, n:430
Botrychium japonicum*	NCBI-SRA	[5]	SRR2103719	50890	0.4563	1155	C:93.9 [S:68.8%, D:25.1], F:4.0%, M:2.1%, n:430
Dipteris chinensis*	NCBI-SRA	New sequencing	PRJNA762181	29519	0.4828	1056	C:70.2 [S:66.5%, D:3.7], F:13.3%, M:16.5%, n:430
Ophioglossum pendulum*	NCBI-SRA	New sequencing	PRJNA762181	18850	0.4633	1518	C:82.8 [S:81.9%, D:0.9], F:8.1%, M:9.1%, n:430
Ophioglossum vulgatum*	NCBI-SRA	New sequencing	PRJNA762181	23275	0.4479	1284	C:86.5 [S:84.4%, D:2.1], F:8.6%, M:4.9%, n:430
Note: * refer to the new assembled transcriptomes generated from clean reads deposited in NCBI-SRA database. BUSCO was used to assess the transcriptome data quality with 430 cores conservative orthologs of plant species (viridiplantae_odb10 database of BUSCO) as reference. Legend: Complete BUSCOs (C), Complete and Single-Copy BUSCOs (S), Complete and Duplicated BUSCOs (D), Fragmented BUSCOs (F), …
[1]. Lang, D.; Ullrich, K.K.; Murat, F.; Fuchs, J.; Jenkins, J.; Haas, F.B.; Piednoel, M.; Gundlach, H.; Van Bel, M.; Meyberg, R. The Physcomitrella patens chromosome‐scale assembly reveals moss genome structure and evolution. The Plant Journal 2018, 93, 515-533.
[2]. Banks, J.A.; Nishiyama, T.; Hasebe, M.; Bowman, J.L.; Gribskov, M.; DePamphilis, C.; Albert, V.A.; Aono, N.; Aoyama, T.; Ambrose, B.A. The Selaginella genome identifies genetic changes associated with the evolution of vascular plants. Science 2011, 332, 960-963.
[3]. Lamesch, P.; Berardini, T.Z.; Li, D.; Swarbreck, D.; Wilks, C.; Sasidharan, R.; Muller, R.; Dreher, K.; Alexander, D.L.; Garcia-Hernandez, M. The Arabidopsis Information Resource (TAIR): improved gene annotation and new tools. Nucleic Acids Res. 2012, 40, D1202-D1210.
[4]. Huang, C.H.; Qi, X.; Chen, D.; Qi, J.; Ma, H. Recurrent genome duplication events likely contributed to both the ancient and recent rise of ferns. Journal of Integrative Plant Biology 2020, 62, 433-455.
[5]. Shen, H.; Jin, D.; Shu, J.-P.; Zhou, X.-L.; Lei, M.; Wei, R.; Shang, H.; Wei, H.-J.; Zhang, R.; Liu, L. Large-scale phylogenomic analysis resolves a backbone phylogeny in ferns. GigaScience 2018, 7, gix116.

## Sheet: Table_S2
Table S2 A summary of the number of TF/TR.
NO.	TF/TR	Angiopteris fokiensis	Arabidopsis thaliana	Dipteris chinensis	Equisetum arvense	Ophioglossum pendulum	Psilotum nudum	Physcomitrella patens	Botrychium japonicum	Selaginella moellendorffii	Tmesipteris tannensis	Ophioglossum vulgatum
1	Alfin-like	14	7	5	5	6	13	8	4	1	12	6
2	AP2/ERF-AP2	8	13	4	8	3	2	11	6	7	5	1
3	AP2/ERF-ERF	45	124	50	55	41	56	138	70	47	58	56
4	AP2/ERF-RAV	NA	4	1	2	2	6	2	2	2	1	2
5	ARID	21	10	7	13	9	13	10	16	8	10	8
6	AUX/IAA	23	29	7	31	7	20	4	15	9	19	11
7	B3	19	66	12	11	9	11	41	25	17	11	11
8	B3-ARF	21	22	5	16	8	13	15	13	7	8	9
9	BBR-BPC	9	7	4	5	2	10	1	12	1	8	2
10	BES1	16	8	2	7	8	10	6	15	5	3	7
11	bHLH	126	137	39	108	59	110	105	124	45	100	58
12	BSD	NA	2	1	NA	NA	NA	1	NA	1	NA	NA
13	bZIP	79	71	41	55	36	73	47	70	22	92	35
14	C2C2-CO-like	9	16	3	11	2	6	15	7	4	7	3
15	C2C2-Dof	21	36	9	42	32	15	27	26	35	30	25
16	C2C2-GATA	24	30	9	21	13	29	15	29	8	28	18
17	C2C2-LSD	6	3	2	1	2	6	2	4	2	5	1
18	C2C2-YABBY	NA	6	NA	NA	NA	NA	NA	NA	NA	1	NA
19	C2H2	81	106	47	64	56	59	85	70	42	78	54
20	C3H	92	57	49	78	69	121	46	116	35	109	66
21	CAMTA	5	6	2	5	2	7	3	5	1	4	3
22	Coactivator_p15	3	3	2	3	2	2	2	5	2	4	2
23	CPP	7	8	1	4	5	3	7	5	4	3	4
24	CSD	3	4	4	2	3	4	6	2	4	5	6
25	DBB	7	3	1	3	2	8	2	4	2	6	3
26	DBP	3	2	2	2	4	4	1	10	2	4	4
27	DDT	9	5	4	9	4	7	12	5	4	5	2
28	E2F-DP	13	8	4	5	8	5	10	12	4	7	4
29	EIL	7	6	7	7	1	12	2	9	6	6	2
30	FAR1	NA	17	NA	NA	NA	NA	NA	NA	NA	NA	NA
31	GARP-ARR-B	15	9	4	11	4	10	5	15	6	11	5
32	GARP-G2-like	46	41	20	57	27	38	49	52	20	42	28
33	GeBP	3	20	3	3	2	3	2	3	1	5	3
34	GNAT	39	33	29	38	21	35	57	41	32	46	29
35	GRAS	45	34	25	38	36	52	43	52	54	55	30
36	GRF	6	9	NA	NA	1	10	2	6	4	2	6
37	HB-BELL	6	13	4	20	10	7	4	5	2	12	6
38	HB-HD-ZIP	43	42	11	29	23	24	30	36	9	30	20
39	HB-KNOX	12	8	1	7	3	10	3	2	4	9	3
40	HB-other	26	11	11	26	6	14	11	27	7	16	12
41	HB-PHD	1	2	1	2	1	NA	2	NA	1	NA	NA
42	HB-WOX	6	16	1	3	3	5	3	8	8	8	3
43	HMG	22	11	12	14	11	12	10	18	6	21	7
44	HRT	2	2	1	1	1	1	7	1	2	1	1
45	HSF	15	24	9	15	9	11	8	13	7	20	8
46	IWS1	23	9	7	20	18	29	7	30	7	20	13
47	Jumonji	32	16	7	20	21	24	9	25	9	22	14
48	LFY	8	1	1	2	2	6	6	5	2	6	1
49	LIM	5	6	3	7	3	12	2	6	2	9	4
50	LOB	8	43	9	11	9	7	34	14	15	6	11
51	LUG	NA	2	NA	4	3	2	6	NA	2	6	2
52	MADS-M-type	13	69	5	1	NA	4	18	8	15	3	4
53	MADS-MIKC	43	39	12	11	3	7	6	12	3	16	9
54	MBF1	2	3	4	2	1	2	3	3	1	4	1
55	MED6	2	1	1	1	1	2	2	3	1	3	1
56	MED7	1	2	1	1	1	1	1	3	2	1	1
57	mTERF	78	35	36	47	23	41	16	67	13	34	32
58	MYB	30	142	21	45	21	41	62	40	24	39	30
59	MYB-related	60	58	22	50	32	45	48	62	44	58	32
60	NAC	28	110	15	50	19	22	32	28	20	47	22
61	NF-X1	2	2	1	3	1	2	3	5	2	4	1
62	NF-YA	14	10	3	7	4	4	2	7	1	9	5
63	NF-YB	24	13	10	6	9	13	9	22	7	22	12
64	NF-YC	14	14	5	4	7	6	12	8	5	6	6
65	NOZZLE	NA	1	NA	NA	NA	NA	NA	NA	NA	NA	NA
66	OFP	6	17	4	2	2	6	11	6	6	5	5
67	Others	78	84	37	84	44	54	99	77	40	63	57
68	PHD	64	34	18	53	33	49	45	59	27	51	30
69	PLATZ	8	12	4	6	10	12	14	8	16	20	8
70	Pseudo ARR-B	7	5	2	6	3	4	4	1	1	4	1
71	RB	4	1	1	3	1	2	4	3	2	2	1
72	Rcd1-like	3	4	3	1	1	3	3	2	1	3	1
73	RWP-RK	13	14	3	8	6	4	14	11	16	9	6
74	S1Fa-like	NA	3	NA	1	NA	1	3	2	NA	NA	1
75	SAP	1	1	NA	NA	NA	NA	NA	NA	1	NA	NA
76	SBP	32	17	10	36	14	30	13	21	11	23	17
77	SET	63	43	23	40	36	38	47	58	59	37	34
78	SNF2	54	39	17	45	34	36	43	44	36	44	32
79	SOH1	1	1	NA	1	1	1	2	3	1	1	1
80	SRS	13	10	NA	10	4	7	2	6	4	6	2
81	STAT	NA	2	1	NA	1	1	1	1	1	2	1
82	SWI/SNF-BAF60b	13	18	5	8	11	7	9	10	6	15	8
83	SWI/SNF-SWI3	4	4	1	6	3	4	8	5	2	5	4
84	TAZ	10	10	4	4	4	5	5	14	3	9	3
85	TCP	22	24	9	11	13	14	6	19	6	19	14
86	Tify	27	15	10	37	18	31	12	16	10	43	14
87	TRAF	55	26	12	17	19	25	34	47	13	35	22
88	Trihelix	86	26	40	68	49	60	34	64	25	71	42
89	TUB	21	11	6	16	7	17	8	14	7	15	8
90	ULT	2	2	1	3	1	4	NA	4	NA	5	NA
91	VOZ	3	2	1	2	2	2	2	2	NA	3	2
92	Whirly	6	3	2	3	2	2	NA	5	1	3	1
93	WRKY	23	73	30	52	41	35	38	39	19	43	29
94	zf-HD	23	17	10	14	7	10	12	17	7	9	7
95	zn-clus	NA	NA	1	NA	NA	NA	NA	NA	NA	6	NA

## Sheet: Table_S3
Table S2 Summary of variations in the number of TF/TR.
Species	Expanded TF/TR	Genes gained	Contracted TF/TR	Genes lost	No change
Tmesipteris tannensis	47	178	20	36	28
Arabidposis thaliana	62	752	17	54	16
Ophioglossum pendulum	12	25	44	144	39
Angiopteris fokiensis	64	555	15	47	16
Equisetum arvense	47	292	33	85	15
Selaginella moellendorffi	8	45	73	500	14
Psilotum nudum	26	75	37	115	32
Botrychium japonicum	71	443	9	15	15
Ophioglossum vulgatum	10	18	43	119	42
Physcomitrium patens	41	291	44	132	10
Dipteris chinensis	3	4	82	556	10

## Sheet: Table_S4
Table S4 The results of paml analyses for genes, where positive selection was detected in the branch of P. nudum.
	Codeml in PAML						Annotation in EggNOG
Query	Lnl0	Lnl1	Np0	Np1	Omega	P-value	Description	Evalue
P_nudumc19023_g1_i1.p1	-1255.98	-1246.87	12	13	3.03809	1.96176e-05	ABC_membrane,ABC_tran	0
P_nudumc18976_g1_i1.p1	-1164.78	-1160.89	12	13	2.41594	0.00528819	M16C_assoc,Peptidase_M16,Peptidase_M16_C	0
P_nudumc17950_g1_i1.p1	-4277.14	-4272.79	12	13	3.08276	0.00318807	Sec3-PIP2_bind,Sec3_C	0
P_nudumc19159_g1_i3.p1	-1713.56	-1709.43	12	13	3.72023	0.00403862	Na_H_Exchanger,cNMP_binding	0
P_nudumc17498_g1_i1.p1	-1657.76	-1655.73	12	13	3.74992	0.0435453	tRNA-synt_1c,tRNA-synt_1c_C,tRNA_synt_1c_R1,tRNA_synt_1c_R2	0
P_nudumc17627_g1_i1.p1	-4256.84	-4253.68	12	13	3.49264	0.0118775	Vps53_N	0
P_nudumc17914_g1_i1.p1	-3754.5	-3751.57	12	13	2.49953	0.0155898	Sec10	0
P_nudumc17522_g1_i1.p1	-3182.35	-3179.6	12	13	2.44008	0.0191206	HSP90	8.3e-308
P_nudumc17743_g1_i1.p1	-1973.25	-1970.86	12	13	2.87548	0.0288594	PRP1_N,TPR_14,TPR_16,TPR_19,TPR_8,ubiquitin	7.4e-276
P_nudumc11054_g1_i1.p1	-2048.42	-2045.86	12	13	2.32859	0.0236821	PEP_hydrolase,UPF0261	1.1e-261
P_nudumc17375_g1_i1.p1	-1835.65	-1832.11	12	13	1.7769	0.00779722	HMG_box,POB3_N,Rtt106,SSrecog	1.1e-246
P_nudumc17661_g2_i4.p1	-7875.41	-7868.75	12	13	2.54299	0.000263951	Biotin_carb_C,Biotin_carb_N,Biotin_lipoyl,CPSase_L_D2	2.5e-229
P_nudumc16477_g1_i1.p1	-2673.64	-2665.8	12	13	2.40849	7.50029e-05	Aconitase	6.2e-229
P_nudumc15442_g1_i2.p1	-1273.23	-1268.65	12	13	1.68077	0.00248405	Sugar_tr	9.2e-216
P_nudumc9773_g1_i1.p1	-9822.62	-9818.75	12	13	2.6155	0.00538816	O-FucT	1.2e-212
P_nudumc16962_g1_i1.p1	-3951.97	-3934.52	12	13	2.74836	3.48141e-09	CTNNBL	3.9e-205
P_nudumc18227_g1_i1.p1	-1887.09	-1882.02	12	13	2.131	0.0014568	DUF1929,Glyoxal_oxid_N	2.9e-194
P_nudumc13375_g1_i1.p1	-3413.08	-3409.51	12	13	2.16965	0.00752687	E2_bind,ThiF	2.6e-191
P_nudumc16809_g1_i1.p1	-3917.15	-3914.65	12	13	2.23534	0.0253613	TMF_DNA_bd,TMF_TATA_bd	1e-189
P_nudumc13220_g1_i2.p1	-1981.79	-1971.85	12	13	2.51789	8.27117e-06	PCI	7.6e-190
P_nudumc12613_g1_i1.p1	-5663.35	-5661.22	12	13	2.42162	0.0388867	PCI	9.4e-186
P_nudumc4798_g1_i1.p1	-4980.94	-4967.73	12	13	2.56342	2.73072e-07	Beta-Casp,CPSF100_C,Lactamase_B_6,RMMBL	7.3e-169
P_nudumc15406_g1_i1.p1	-6795.42	-6792.08	12	13	3.03081	0.00977156	MACPF	2.7e-167
P_nudumc18885_g2_i2.p1	-2646.51	-2642.59	12	13	2.42771	0.00512399	DDT,WAC_Acf1_DNA_bd,WHIM1,WSD	7.6e-167
P_nudumc12062_g1_i1.p1	-3769.92	-3766.67	12	13	2.26399	0.0107021	HAUS4	9.2e-163
P_nudumc12954_g1_i1.p1	-5958.71	-5940.49	12	13	3.30798	1.58577e-09	MA3,MIF4G	9.8e-159
P_nudumc14665_g1_i1.p1	-5371.22	-5368.72	12	13	2.47961	0.0252773	FtsZ_C,Tubulin	1.4e-155
P_nudumc17610_g1_i1.p1	-797.378	-791.172	12	13	2.50666	0.000426374	Exostosin	6e-151
P_nudumc17093_g1_i1.p1	-1122.01	-1118.71	12	13	2.15055	0.0102287	HD_4,RelA_SpoT	2e-150
P_nudumc14124_g1_i2.p1	-3848.69	-3846.18	12	13	2.01251	0.0249642	Flavokinase,HAD_2	1.3e-147
P_nudumc17011_g1_i1.p1	-1925.64	-1923.41	12	13	2.19914	0.0345899	peptidase C19 family	6.7e-147
P_nudumc15363_g1_i1.p1	-7943.76	-7941.3	12	13	2.55854	0.0266452	ADH_N,ADH_zinc_N	1.3e-146
P_nudumc9805_g1_i1.p1	-2711.41	-2708.93	12	13	3.3423	0.0259272	Sacchrp_dh_NADP	1.4e-141
P_nudumc16224_g1_i1.p1	-2457.91	-2449.91	12	13	2.78505	6.30824e-05	EF-hand_7	5.3e-139
P_nudumc17003_g1_i1.p1	-3323.62	-3321.58	12	13	2.76754	0.0432874	DUF3493,TPR_1,TPR_2	1.3e-132
P_nudumc9503_g1_i1.p1	-5002.79	-4998.36	12	13	2.2291	0.00292145	Ank_2,Ank_4,Ank_5	2.7e-127
P_nudumc7911_g1_i1.p1	-2462.4	-2459.09	12	13	2.48133	0.0100422	His_Phos_1	5.2e-121
P_nudumc16828_g1_i1.p1	-4555.14	-4545.56	12	13	2.10405	1.20325e-05	AA_kinase	3.1e-109
P_nudumc7562_g1_i1.p1	-5901.11	-5889.93	12	13	2.54708	2.26854e-06	p450	6.3e-103
P_nudumc8166_g1_i1.p1	-4760.99	-4753.53	12	13	2.75355	0.000111976	EB_dh	9.5e-102
P_nudumc10466_g1_i1.p1	-9280.56	-9277.57	12	13	2.86776	0.0144986	Embryonic stem cell-specific 5-hydroxymethylcytosine-binding	3.8e-101
P_nudumc10466_g1_i1.p2	-2965.11	-2962.89	12	13	2.6392	0.0350256	DUF3752,DnaJ	4.9e-100
P_nudumc10466_g1_i1.p3	-6665.96	-6663.03	12	13	2.72167	0.0154696	RNase_HII	5.4e-97
P_nudumc10466_g1_i1.p4	-3838.97	-3823.51	12	13	2.52894	2.69572e-08	AAA_26,Aminotran_3	4.6e-94
P_nudumc10466_g1_i1.p5	-8581.33	-8577.34	12	13	2.44741	0.00471619	EF_TS	1.1e-92
P_nudumc10466_g1_i1.p6	-5016.52	-5013.56	12	13	2.05477	0.0148712	Phosducin	2.8e-89
P_nudumc10466_g1_i1.p7	-3119.31	-3116.14	12	13	2.99514	0.0117949	UDP-glycosyltransferase family	1.2e-80
P_nudumc10466_g1_i1.p8	-5387.55	-5384.96	12	13	2.36997	0.0229313	WD40	1.4e-79
P_nudumc10466_g1_i1.p9	-7142.73	-7139.12	12	13	2.24444	0.00719816	LRRNT_2,LRR_1,LRR_6,LRR_8,Pkinase	1e-77
P_nudumc10466_g1_i1.p10	-7956.14	-7952.34	12	13	2.06334	0.00583373	Sld5	3.1e-69
P_nudumc10466_g1_i1.p11	-5488.35	-5484.83	12	13	2.54226	0.00793178	Sm_multidrug_ex	1.4e-67
P_nudumc10466_g1_i1.p12	-5717.06	-5714.29	12	13	2.03966	0.0184258	RRM_1,zf-CCCH	1.1e-59
P_nudumc10466_g1_i1.p13	-3933.35	-3931.41	12	13	2.86314	0.048919	Rhodanese,ThiF	1e-58
P_nudumc10466_g1_i1.p14	-3813.18	-3804.86	12	13	2.43738	4.51574e-05	RNA exonuclease	1.8e-58
P_nudumc10466_g1_i1.p15	-1880.5	-1877.9	12	13	2.00357	0.0224741	Pentatricopeptide repeat-containing protein	4e-53
P_nudumc10466_g1_i1.p16	-2954.44	-2950.82	12	13	1.81023	0.00713945	PTH2	5.9e-47
P_nudumc10466_g1_i1.p17	-2874.55	-2872.33	12	13	3.31885	0.0350645	Bot1p,MRP-L20	5.3e-42
P_nudumc10466_g1_i1.p18	-5316.2	-5314.03	12	13	2.34647	0.0372045	Methyltransf_16	4.4e-41
P_nudumc10466_g1_i1.p19	-3888.64	-3885.21	12	13	3.42752	0.00881135	DUF971	6e-39
P_nudumc10466_g1_i1.p20	-4570.26	-4560.74	12	13	2.20134	1.27898e-05	Mt_ATP-synt_D	2.3e-35
P_nudumc10466_g1_i1.p21	-3375.42	-3366.43	12	13	2.77863	2.22269e-05	DTW	2.2e-24
P_nudumc10466_g1_i1.p22	-3429.36	-3419.86	12	13	2.14413	1.30343e-05	Spindle_Spc25	1.5e-11

## Sheet: Table_S5
Table S5 The results of paml analyses for genes, where positive selection was detected in the common ancestral branch of P. nudum and T. tannensis.
	Codeml in PAML						Annotation in EggNOG
Query	Lnl0	Lnl1	Np0	Np1	Omega	P-value	Description	Evalue
P_nudumc16495_g1_i1.p1	-4894.09	-4891.69	12	13	2.56131	0.0283475	Kelch_1	1.8e-89
P_nudumc11825_g1_i1.p1	-8076.3	-8074.25	12	13	2.67048	0.0426825	Nop14	1.4e-215
P_nudumc13688_g1_i1.p1	-4054.02	-4050.11	12	13	3.27585	0.00515484	Thiolase_C,Thiolase_N	1.3e-169
P_nudumc14335_g1_i1.p1	-5037.78	-5034.21	12	13	2.4973	0.00754973	HGTP_anticodon,ProRS-C_1,tRNA-synt_2b	8.6e-224
P_nudumc13925_g2_i1.p1	-3810.66	-3807.59	12	13	2.74476	0.0132875	Aldedh	1.1e-213
P_nudumc13448_g1_i1.p1	-3441.3	-3432.92	12	13	2.91667	4.22262e-05	zf-CCHC_3	2.3e-50
P_nudumc11318_g1_i1.p1	-2479.63	-2476.23	12	13	2.1961	0.00914473	DUF1118	5.8e-35
P_nudumc18845_g2_i1.p1	-6485.1	-6482.25	12	13	2.66684	0.0168608	AAA_23,SMC_N	9.1e-277
P_nudumc15215_g1_i1.p1	-4695.92	-4692.84	12	13	3.25556	0.013054	BT1	1.3e-175
P_nudumc18847_g1_i1.p1	-3437.58	-3431.16	12	13	3.90473	0.000339528	PPR,PPR_2	1.8e-20
P_nudumc14021_g1_i1.p1	-5063.36	-5060.27	12	13	2.55907	0.0129992	NMD3	2.5e-217
P_nudumc10268_g1_i1.p1	-1587.23	-1585.2	12	13	3.32169	0.0438207	Mpv17_PMP22	1.3e-59
P_nudumc6917_g1_i1.p1	-3282.79	-3280.62	12	13	2.81077	0.0375872	TPR_10,TPR_12,TPR_8	3.9e-31
P_nudumc11017_g1_i1.p1	-1655.57	-1648.7	12	13	2.9899	0.000210231	Tim17	7.6e-53
P_nudumc25069_g1_i1.p1	-1786.38	-1784.18	12	13	3.07806	0.0356237	Kin17_mid	1.8e-66
P_nudumc18604_g1_i1.p1	-4591.49	-4586.69	12	13	2.10436	0.00193983	DnaJ,zf-C2H2_jaz	5e-91
P_nudumc19084_g2_i1.p1	-9821.55	-9817.83	12	13	2.64633	0.00644761	Pentatricopeptide repeat-containing protein	4e-53
P_nudumc14169_g1_i1.p1	-2303.86	-2298.53	12	13	3.45463	0.00109518	COBRA	1.7e-186
P_nudumc14998_g1_i1.p1	-3600.24	-3594.19	12	13	2.62926	0.000503416	zf-C3HC4_3	1.4e-86
P_nudumc10466_g1_i1.p1	-3914.9	-3912.58	12	13	2.24092	0.0310292	Embryonic stem cell-specific 5-hydroxymethylcytosine-binding	3.8e-101
P_nudumc17530_g1_i1.p1	-2613.18	-2608.16	12	13	2.66298	0.00154146	Cse1,IBN_N	0
P_nudumc13276_g1_i1.p1	-4245.17	-4241.88	12	13	2.821	0.0103561	His_Phos_2	5.9e-149
P_nudumc13913_g1_i1.p1	-4991.74	-4989.49	12	13	3.05629	0.0336345	Golgin_A5	4.8e-140
P_nudumc10659_g1_i1.p1	-4508.35	-4505.27	12	13	2.82766	0.0130201	RALF	2.3e-16
P_nudumc14152_g1_i1.p1	-1448.26	-1446.17	12	13	2.27529	0.0406988	Amino_oxidase	8.3e-241
P_nudumc15238_g1_i1.p1	-4846.36	-4844.31	12	13	3.08051	0.042724	MMR_HSR1,YchF-GTPase_C	1e-160
P_nudumc9945_g1_i1.p1	-3532.54	-3527.31	12	13	2.58333	0.00121886	PsbP	9.5e-77
P_nudumc14720_g1_i1.p1	-2633.86	-2631.85	12	13	2.05762	0.0448705	UbiA	4.5e-115
P_nudumc14612_g1_i1.p1	-2684.3	-2682.17	12	13	2.80124	0.0389062	Mon1	1.6e-174
P_nudumc2095_g1_i1.p1	-3204.15	-3201.81	12	13	2.71362	0.0304095	Cu_bind_like	3.1e-24
P_nudumc15023_g1_i1.p1	-5955.76	-5952.19	12	13	2.23482	0.00752263	2-oxoacid_dh,Biotin_lipoyl,E3_binding	6.3e-139
P_nudumc12895_g1_i1.p1	-2253.77	-2250.16	12	13	2.74058	0.00718265	DUF616,Dirigent	9.6e-81
P_nudumc15866_g1_i1.p1	-5397.31	-5390.66	12	13	2.47503	0.000267155	PPR,PPR_2,PPR_3	2.3e-23
P_nudumc11599_g1_i1.p1	-3222.86	-3213.84	12	13	3.02852	2.1625e-05	Nop16	1.9e-45
P_nudumc13380_g1_i2.p1	-1586.78	-1581.38	12	13	2.93954	0.00100867	KOW,ribosomal_L24	1.8e-55
P_nudumc10237_g1_i1.p1	-1794.36	-1792.36	12	13	2.12838	0.0457666	COMM_domain	2.6e-18
P_nudumc17825_g1_i1.p1	-1564.07	-1561.1	12	13	2.33234	0.0147878	UDP-glycosyltransferase family	1.2e-80
P_nudumc16005_g1_i1.p1	-2293.38	-2290.99	12	13	3.27872	0.0286374	WD40	9.7e-206
P_nudumc18924_g1_i1.p1	-4998.55	-4996.57	12	13	2.18153	0.0467197	BRX,BRX_N,BRX_assoc,FYVE,PH_12,RCC1	6.2e-102
P_nudumc9793_g1_i1.p1	-4028.31	-4026.33	12	13	2.89288	0.0465498	PDZ_2	3.5e-70
P_nudumc14199_g1_i1.p1	-5242.02	-5234.52	12	13	2.67876	0.000106682	U-box	1.5e-58
P_nudumc13574_g1_i2.p1	-2436.56	-2434.54	12	13	2.50622	0.0445955	HpcH_HpaI	2.8e-77
P_nudumc13975_g1_i1.p1	-4169.92	-4164.64	12	13	3.13675	0.00115886	DAGK_cat	1.7e-108
P_nudumc14633_g1_i1.p1	-2032.13	-2029.14	12	13	2.96893	0.0144616	Ribosomal_L3	9.2e-110
P_nudumc18694_g1_i1.p1	-2583.6	-2581.21	12	13	3.10362	0.028673	NIR_SIR,NIR_SIR_ferr	4e-265
P_nudumc11820_g1_i1.p1	-3149.08	-3146.63	12	13	2.16574	0.0267844	PCI	4.1e-173
P_nudumc15525_g1_i1.p1	-3233.55	-3228.09	12	13	2.79897	0.00095406	DIRP,Myb_DNA-binding	5e-183
P_nudumc17011_g1_i1.p1	-4597.3	-4592.88	12	13	2.84018	0.00296404	peptidase C19 family	6.7e-147
P_nudumc9621_g1_i1.p1	-3928.54	-3925.03	12	13	2.91654	0.00802504	RNA exonuclease	1.8e-58
P_nudumc18257_g1_i1.p1	-8257.73	-8251.69	12	13	3.01639	0.000511744	C2	8.7e-260
P_nudumc14475_g1_i1.p1	-7142.78	-7140.62	12	13	2.26516	0.0374669	Proteasome	4.2e-115
P_nudumc16831_g1_i1.p1	-2951.9	-2946.4	12	13	1.83302	0.000914257	SRP-alpha_N,SRP54,SRP54_N	8.8e-223
P_nudumc15575_g1_i1.p1	-8293.07	-8288.98	12	13	2.69251	0.00421161	eIF-3_zeta	9.7e-244
P_nudumc11862_g1_i1.p1	-2556.16	-2551.22	12	13	2.51644	0.00168334	DUF2012	8.2e-63
P_nudumc13081_g1_i1.p1	-6064.87	-6061.52	12	13	2.4725	0.00964348	PAP_fibrillin	8e-58
P_nudumc13648_g1_i1.p1	-4804.8	-4799.7	12	13	2.68407	0.00140747	ABC1	3.8e-187
P_nudumc14222_g1_i1.p1	-2085.01	-2082.87	12	13	1.87021	0.0384268	Mito_carr	4.2e-114
P_nudumc12204_g1_i1.p1	-3062.46	-3059.01	12	13	2.55718	0.00855561	Methyltransf_11,Methyltransf_31	5.7e-71
P_nudumc14353_g1_i1.p1	-5591.71	-5589.31	12	13	3.20625	0.0285027	Abhydrolase_1,Abhydrolase_6	1.3e-117
P_nudumc11348_g1_i1.p1	-3120.48	-3117.26	12	13	3.1274	0.0111506	zf-C3HC4,zf-RING_2	4e-37
P_nudumc17834_g1_i2.p1	-2524.35	-2520.5	12	13	2.49495	0.00549895	MFS_1,UNC-93	2.8e-170
P_nudumc15137_g1_i2.p1	-3400.88	-3398.08	12	13	3.51383	0.0180943	WD40	9.9e-124
P_nudumc19614_g1_i1.p1	-4458.82	-4456.72	12	13	2.21696	0.0402315	DRIM	4.4e-168
P_nudumc16793_g1_i1.p1	-3426.97	-3422.9	12	13	2.08193	0.0043177	FHA	2.2e-143
P_nudumc17544_g1_i1.p1	-3300.41	-3295.61	12	13	3.46962	0.00194206	NUC130_3NT,SDA1	3.3e-208
P_nudumc14260_g1_i1.p1	-4726.03	-4723.25	12	13	2.93567	0.0183287	CN_hydrolase	2.6e-172
P_nudumc464_g1_i1.p1	-1950.88	-1945.98	12	13	2.71157	0.00174324	Pro_isomerase	5.2e-76
P_nudumc10227_g1_i1.p1	-7714.87	-7712.63	12	13	2.55308	0.0342236	SMC_Nse1,zf-RING-like	1.4e-81
